# Supplementary material for: An Improved Synthetic Method for Sensitive Iodine Containing Tricyclic Flavonoids
Source: Molecules. 2022 Dec 2;27(23):8430. doi: 10.3390/molecules27238430 (PMC9740535; doi:10.3390/molecules27238430)
Supplement: Supplementary file 1 [file molecules-27-08430-s001.zip]

Archive with 1 entries (1 files):
- molecules-2060930-supplementary.pdf
